# Supplementary material for: Pre-existing Immunity to Japanese Encephalitis Virus Alters CD4 T Cell Responses to Zika Virus Inactivated Vaccine
Source: Front Immunol. 2021 Feb 24;12:640190. doi: 10.3389/fimmu.2021.640190 (PMC7943459; doi:10.3389/fimmu.2021.640190)
Supplement: Supplementary Table 1 — Peptides list. [file Table_1.XLSX]

## Sheet: Sheet1
Supplemental Table 1: Peptides list
Protein	ZIKV peptide sequence	ZIKV peptide pool	JEV variant	YFV variant
C	MKNPKKKSGGFRIVN	non-conserved
C	KKKSGGFRIVNMLKR	conserved
C	GGFRIVNMLKRGVAR	conserved	GKNRAINMLKRGLPR
C	IVNMLKRGVARVSPF	conserved	AINMLKRGLPRVFPL
C	LKRGVARVSPFGGLK	non-conserved	LKRGLPRVFPLVGVK
C	VARVSPFGGLKRLPA	non-conserved	LPRVFPLVGVKRVVM
C	SPFGGLKRLPAGLLL	non-conserved	FPLVGVKRVVMSLL
C	GLKRLPAGLLLGHGP	non-conserved
C	LPAGLLLGHGPIRMV	non-conserved
C	HGPIRMVLAILAFLR	conserved
C	AILAFLRFTAIKPSL	conserved
C	FLRFTAIKPSLGLIN	non-conserved
C	TAIKPSLGLINRWGS	non-conserved
C	PSLGLINRWGSVGKK	non-conserved
C	LINRWGSVGKKEAME	non-conserved
C	GKKEAMETIKKFKKD	non-conserved
C	IKKFKKDLAAMLRII	conserved		LRKVKRVVASLMRGL
C	KKDLAAMLRIINARK	conserved
C	AAMLRIINARKEKKR	conserved
prM/M	GSAYYMYLDRNDAGE	non-conserved
prM/M	YMYLDRNDAGEAISF	non-conserved
prM/M	YIQIMDLGHMCDATM	non-conserved
prM/M	HMCDATMSYECPMLD	conserved
prM/M	TTSTWVVYGTCHHKK	non-conserved
prM/M	VTLPSHSTRKLQTRS	conserved
prM/M	SHSTRKLQTRSQTWL	conserved
prM/M	RKLQTRSQTWLESRE	conserved	SSLVNKKEAWLDSTK
prM/M	TKHLIRVENWIFRNP	conserved	TRYLMKTENWIIRNP
prM/M	IRVENWIFRNPGFAL	conserved	MKTENWIIRNPGYAF
prM/M	AAAIAWLLGSSTSQK	conserved
E	IRCIGVSNRDFVEGM	conserved
E	VDVVLEHGGCVTVMA	conserved
E	LEHGGCVTVMAQDKP	conserved
E	VDIELVTTTVSNMAE	conserved
E	LVTTTVSNMAEVRSY	conserved
E	TVSNMAEVRSYCYEA	conserved
E	MAEVRSYCYEASISD	conserved		PAEVRKVCYNAVLTH
E	RSYCYEASISDMASD	conserved		RKVCYNAVLTHVKIN
E	YEASISDMASDSRCP	conserved		YNAVLTHVKINDKCP
E	WGNGCGLFGKGSLVT	conserved	WGNGCGFFGKGSIDT	WGNGCGLFGKGSIVA
E	LVTCAKFACSKKMTG	conserved
E	AKFACSKKMTGKSIQ	non-conserved
E	MTGKSIQPENLEYRI	non-conserved
E	SIQPENLEYRIMLSV	conserved
E	ENLEYRIMLSVHGSQ	non-conserved
E	YRIMLSVHGSQHSGM	non-conserved
E	AKVEITPNSPRAEAT	non-conserved
E	ITPNSPRAEATLGGF	non-conserved
E	DCEPRTGLDFSDLYY	conserved
E	RTGLDFSDLYYLTMN	non-conserved
E	DFSDLYYLTMNNKHW	non-conserved
E	LYYLTMNNKHWLVHK	conserved
E	TMNNKHWLVHKEWFH	conserved
E	KHWLVHKEWFHDIPL	conserved
E	VHKEWFHDIPLPWHA	conserved
E	WFHDIPLPWHAGADT	conserved
E	NNKEALVEFKDAHAK	conserved
E	ALVEFKDAHAKRQTV	conserved
E	FKDAHAKRQTVVVLG	conserved
E	HAKRQTVVVLGSQEG	conserved
E	QTVVVLGSQEGAVHT	conserved	QSVVALGSQEGGLHH
E	VLGSQEGAVHTALAG	conserved
E	QEGAVHTALAGALEA	conserved
E	VHTALAGALEAEMDG	conserved
E	MDGAKGRLSSGHLKC	conserved
E	KGRLSSGHLKCRLKM	conserved
E	SSGHLKCRLKMDKLR	conserved
E	LKCRLKMDKLRLKGV	conserved		VSCRVKLSALTLKGT
E	LKMDKLRLKGVSYSL	conserved	LKMDKLALKGTTYGM	VKLSALTLKGTSYKI
E	KLRLKGVSYSLCTAA	conserved	KLALKGTTYGMCTEK
E	YSLCTAAFTFTKIPA	conserved
E	TAAFTFTKIPAETLH	conserved
E	IPAETLHGTVTVEVQ	conserved
E	TLHGTVTVEVQYAGT	conserved
E	GPCKVPAQMAVDMQT	conserved
E	VPAQMAVDMQTLTPV	non-conserved		IPVIVADDLTAAINK
E	MAVDMQTLTPVGRLI	non-conserved		VADDLTAAINKGILV
E	MQTLTPVGRLITANP	conserved
E	TPVGRLITANPVITE	conserved
E	RLITANPVITESTEN	conserved		LVTVNPIASTNDDEV
E	TENSKMMLELDPPFG	conserved		TNDDEVLIEVNPPFG
E	KMMLELDPPFGDSYI	conserved		EVLIEVNPPFGDSYI
E	PFGDSYIVIGVGEKK	conserved
E	SYIVIGVGEKKITHH	conserved
E	THHWHRSGSTIGKAF	conserved
E	STIGKAFEATVRGAK	conserved	STLGKAFSTTLKGAQ
E	KAFEATVRGAKRMAV	conserved	KAFSTTLKGAQRLAA
E	ATVRGAKRMAVLGDT	conserved	TTLKGAQRLAALGDT
E	GAKRMAVLGDTAWDF	conserved
E	MAVLGDTAWDFGSVG	conserved
E	GDTAWDFGSVGGALN	conserved
E	WDFGSVGGALNSLGK	conserved	WDFGSIGGVFNSIGR
E	LGKGIHQIFGAAFKS	conserved	IGRAVHQVFGDAFRT
E	IHQIFGAAFKSLFGG	conserved
E	FGAAFKSLFGGMSWF	conserved		FGSAFQGLFGGLNWI
E	GTLLMWLGLNTKNGS	conserved
E	MWLGLNTKNGSISLM	conserved
E			GVLVFLATNVHADTG
NS1				AGEIHAVPFGLVSMM
NS2B				VGAALHPFALLLVLA
NS3				LDVKFHTQAFSAHGS
NS3				RVVNWEVIIMDEAHF
NS4A				AMLHWSLILPGIKAQ
NS5				KRELNLLDKRQFELYKR
NS5				APYMPDVLEKLELLQ
